# Supplementary material for: Identification of novel modulators of a schistosome transient receptor potential channel targeted by praziquantel
Source: PLoS Negl Trop Dis. 2021 Nov 3;15(11):e0009898. doi: 10.1371/journal.pntd.0009898 (PMC8565742; doi:10.1371/journal.pntd.0009898)
Supplement: S2 Table — Data from 3 compounds prioritized after titration assays. Compound descriptors and screening data in agonist and antagonist modes in HEK cells, and HEK cells expressing Sm.TRPMPZQ are shown. (XLSX) [file pntd.0009898.s002.xlsx]

## Sheet: Sheet2
Sample ID	Structure	Vendor Name	Vendor Catalog	Heavy Atom Count	H bond donors	H bond acceptors	Molecular Weight	logP	logD	Dose Response Curve Sm.TRPMPZQ AG = Dark Blue Sm.TRPMPZQ ANT = Light Blue HEK AG = Red HEK ANT = Green		Sm.TRPMPZQ AG Final EC50	Sm.TRPMPZQ AG Averaged Max % Response	Sm.TRPMPZQ AG StdDev Max % Response	Sm.TRPMPZQ AG Hill Slope		Sm.TRPMPZQ ANT Final EC50	Sm.TRPMPZQ Averaged Max % Response	Sm.TRPMPZQ ANT StdDev Max % Response	Sm.TRPMPZQ ANT Hill Slope		HEK AG Final EC50	HEK AG Averaged Max % Response	HEK AG StdDev Max % Response		HEK ANT Final EC50	HEK ANT Averaged Max % Response	HEK ANT StdDev Max % Response
SR-01000003100-3		SigmaAldrich	P 4668	23	0	2	312.406	2.30156	2.30156		=	6.19215e-07	80.2916	3.44646	1.75283	=	1.74697e-07	106.392	1.9965	1.73961	>	1.24378e-05	2.27071	2.28027	>	1.24378e-05	20.9575	6.92069
SR-01000003100-19		Medicines for Malaria Venture	MMV002529	23	0	2	312.406	2.30156	2.30156		=	1.76857e-07	90.5499	2.422	1.65651	=	7.47821e-08	105.817	2.5184	1.95088	>	1.24378e-05	17.5496	2.87636	>	1.24378e-05	9.57761	1.93361
SR-05000022637-2		Medicines for Malaria Venture	MMV688313	28	0	4	373.448	4.40076	4.40076		=	1.56106e-06	97.51	7.03701	1.65904	=	5.70984e-07	109.35	1.58756	2.32195	>	1.24378e-05	8.29454	3.08393	=	1.03283e-05	64.2957	2.79363
