# Supplementary material for: Identification of novel modulators of a schistosome transient receptor potential channel targeted by praziquantel
Source: PLoS Negl Trop Dis. 2021 Nov 3;15(11):e0009898. doi: 10.1371/journal.pntd.0009898 (PMC8565742; doi:10.1371/journal.pntd.0009898)
Supplement: S3 Table — Data from 32 compounds prioritized after titration assays. Compound descriptors and screening data in agonist and antagonist modes in HEK cells, and HEK cells expressing Sm.TRPMPZQ are shown. (XLSX) [file pntd.0009898.s003.xlsx]

## Sheet: Sheet2
Sample ID	Structure	Vendor Name	Vendor Catalog	Heavy Atom Count	H bond donors	H bond acceptors	Molecular Weight	logP	logD	Dose Response Curve SMP.TRP AG = Dark Blue SMP.TRP ANT = Light Blue HEK AG = Red HEK ANT = Green		Sm.TRPMPZQ AG Final EC50	Sm.TRPMPZQ AG Averaged Max % Response	Sm.TRPMPZQ AG StdDev Max % Response		Sm.TRPMPZQ ANT Final EC50	Sm.TRPMPZQ ANT Averaged Max % Response	Sm.TRPMPZQ ANT StdDev Max % Response		HEK AG Final EC50	HEK AG Averaged Max % Response	HEK AG StdDev Max % Response		HEK ANT Final EC50	HEK ANT Averaged Max % Response	HEK ANT StdDev Max % Response
SR-07000001837-2		Maybridge	NRB05272	28	0	3	369.413	4.64659	4.64659		>	1.24378e-05	12.0938	1.05995	=	4.85609e-06	69.1131	0.967966	>	1.24378e-05	9.72774	3.77742	>	1.24378e-05	15.1137	7.33463
SR-01000639973-3		Maybridge	SPB02109	23	1	2	383.315	4.89505	4.89505		>	1.24378e-05	36.5206	1.68393	=	4.30692e-06	97.1918	1.7794	>	1.24378e-05	32.1402	7.55933	=	5.21677e-06	94.1833	6.10121
SR-01000636310-3		Maybridge	HTS12721	27	1	7	411.891	4.43182	4.43182		>	1.24378e-05	9.52545	1.2688	=	4.15733e-06	92.0422	2.28456	>	1.24378e-05	25.6112	5.15829	>	1.24378e-05	20.8001	7.03284
SR-07000001519-2		Maybridge	RJF00639	26	0	4	404.313	5.12026	5.12026		>	1.24378e-05	10.9034	0.691515	>	4.14594e-06	66.4037	1.71211	>	1.24378e-05	16.4523	10.333	>	1.24378e-05	30.6603	6.51818
SR-07000004148-2		Maybridge	RF00790	23	0	4	325.428	5.33637	5.33633		>	1.24378e-05	10.3082	1.92682	>	4.14594e-06	57.0798	6.52761	>	1.24378e-05	26.9092	4.12536	=	1.17574e-05	53.8801	1.6526
SR-07000005000-2		Maybridge	HTS08289	34	2	6	472.883	5.24323	5.24128		>	1.24378e-05	4.6515	0.670413	>	4.14594e-06	68.3651	3.48075	>	1.24378e-05	17.1587	5.30973	=	5.50717e-06	63.2315	8.48491
SR-07000004666-2		Maybridge	SPB02345	25	0	3	411.733	6.90602	6.90602		>	1.24378e-05	3.97948	0.346485	>	4.14594e-06	51.1564	3.98433	>	1.24378e-05	16.7969	4.906	>	1.24378e-05	2.75033	3.5862
SR-07000004625-2		Maybridge	HTS07359	30	1	5	470.99	3.08415	3.08415		>	1.24378e-05	4.12491	1.96671	>	4.14594e-06	79.6384	3.07638	>	1.24378e-05	11.0926	3.30135	=	9.08219e-06	59.4596	0.679553
SR-01000637036-3		Maybridge	RH01613	29	0	3	405.552	4.75433	4.75433		>	1.24378e-05	8.37955	0.206974	>	4.14594e-06	68.7144	0.503146	>	1.24378e-05	11.239	5.71075	>	1.24378e-05	34.8934	3.63956
SR-07000004977-2		Maybridge	RJC03845	22	0	3	410.246	5.05401	5.05401		>	1.24378e-05	12.3764	0.844717	>	4.14594e-06	55.1376	1.46263	>	1.24378e-05	19.7243	3.34895	>	1.24378e-05	39.3914	3.24605
SR-07000001637-2		Maybridge	RDR01792	22	0	2	369.696	6.48171	6.48056		>	1.24378e-05	24.1721	0.87083	>	4.14594e-06	58.5528	3.29055	=	1.16041e-05	56.3391	11.0784	>	1.24378e-05	44.9029	6.61348
SR-07000004232-2		Maybridge	BTB14633	25	0	5	351.376	4.54646	4.54646		>	1.24378e-05	27.3158	0.956533	>	4.14594e-06	68.1394	1.72759	>	1.24378e-05	45.6256	4.07466	=	6.42803e-06	76.1689	4.21677
SR-01000644757-3		Maybridge	BTB12626	21	2	4	294.331	2.42126	1.4885		>	1.24378e-05	8.85641	2.24568	>	4.14594e-06	86.127	0.778831	>	1.24378e-05	3.64312	7.72537	=	1.21961e-05	50.393	2.52322
SR-07000002196-2		Maybridge	HTS03150	26	0	2	384.255	5.59664	5.59664		>	1.24378e-05	21.5053	3.07223	>	4.14594e-06	93.9179	2.00321	=	5.18584e-06	67.3485	15.7627	=	1.06108e-05	56.4545	12.6578
SR-07000001252-2		Maybridge	HTS04027	30	1	3	432.419	4.4545	4.45448		>	1.24378e-05	8.83676	1.54297	>	4.14594e-06	60.179	3.71435	>	1.24378e-05	10.3502	3.13241	=	5.29366e-06	78.2697	4.35828
SR-07000004268-2		Maybridge	BTB12164	25	1	1	371.3	6.88555	6.88555		>	1.24378e-05	16.1821	0.462811	>	4.14594e-06	54.5461	1.2343	>	1.24378e-05	20.0472	2.89297	=	1.23169e-05	50.5245	11.8696
SR-07000003001-2		Maybridge	RDR02791	29	0	2	412.471	7.30733	7.30721		>	1.24378e-05	3.10417	1.52252	>	4.14594e-06	61.2456	5.22122	>	1.24378e-05	8.75279	8.35431	>	1.24378e-05	21.2984	4.88246
SR-01000635158-3		Maybridge	HAN00366	26	1	3	381.372	4.32385	4.28944		>	1.24378e-05	22.2528	3.10907	>	4.14594e-06	65.0776	2.53905	>	1.24378e-05	46.6577	12.0332	=	8.78241e-06	74.9133	1.30005
SR-01000763651-3		Maybridge	CD11616	26	1	3	391.844	4.77446	4.77272		>	1.24378e-05	34.3053	2.13536	>	4.14594e-06	77.0394	3.32301	>	1.24378e-05	39.5025	5.06839	=	5.88646e-06	107.797	4.46648
SR-01000763692-3		Maybridge	HTS10718	25	2	5	398.863	4.43727	3.67857		>	1.24378e-05	32.1738	2.10646	>	4.14594e-06	82.3833	3.95595	=	5.92065e-06	87.5033	13.564	=	5.07506e-06	90.0929	0.630013
SR-07000002738-2		Maybridge	CD12042	23	0	4	385.328	6.48428	6.48424		>	1.24378e-05	13.9932	1.99998	>	4.14594e-06	52.9736	4.5934	>	1.24378e-05	-1.61426	10.8297	>	1.24378e-05	43.7643	4.34517
SR-02000000290-3		Maybridge	SEW04339	31	0	4	428.506	4.39871	4.3987		>	1.24378e-05	6.49949	0.545156	=	3.96982e-06	71.9269	1.60636	>	1.24378e-05	13.2678	9.06234	>	1.24378e-05	37.5091	9.4516
SR-07000003667-2		Maybridge	RJC00245	25	1	2	377.236	5.77003	5.77002		>	1.24378e-05	22.1246	0.146712	=	3.58765e-06	86.7218	2.53179	>	1.24378e-05	29.5239	3.93704	=	1.04161e-05	54.077	4.57171
SR-07000003355-2		Maybridge	HTS12426	27	0	2	360.381	4.55017	4.55017		>	1.24378e-05	9.60655	1.32312	=	3.15045e-06	93.9968	1.81213	>	1.24378e-05	22.9012	4.21065	>	1.24378e-05	29.6793	3.03129
SR-07000003561-2		Maybridge	AW01232	30	0	3	439.902	5.47317	5.47312		>	1.24378e-05	5.55374	0.927919	=	2.5575e-06	91.4064	2.57903	>	1.24378e-05	12.9806	2.89045	>	1.24378e-05	33.4298	5.27156
SR-07000004451-2		Maybridge	BTB07856	30	0	5	433.503	5.64013	5.64013		>	1.24378e-05	6.65355	0.643939	=	2.46686e-06	68.1419	3.42748	>	1.24378e-05	14.9686	5.26076	>	1.24378e-05	21.6757	1.99231
SR-07000004279-2		Maybridge	SPB00264	24	0	3	357.9	6.2623	6.2623		>	1.24378e-05	21.8193	1.92154	=	2.22084e-06	94.5635	1.6089	>	1.24378e-05	45.55	4.02381	=	6.91093e-06	52.5809	3.78292
SR-01000637398-3		Maybridge	SEW01798	25	1	3	396.374	5.81067	5.81062		>	1.24378e-05	1.69184	0.716857	=	1.85384e-06	79.9613	3.50579	>	1.24378e-05	12.2169	2.13555	>	1.24378e-05	27.5203	7.40419
SR-01000687920-3		Maybridge	SEW06340	27	1	2	370.325	5.57786	5.57781		>	1.24378e-05	5.57742	1.29436	=	1.5138e-06	91.1691	0.816682	>	1.24378e-05	22.7338	3.26036	>	1.24378e-05	46.879	5.53734
SR-07000000563-2		Maybridge	HTS10559	22	0	2	311.398	4.03087	4.03087		>	1.24378e-05	27.4159	3.87125	>	1.38198e-06	99.9534	0.617309	>	1.24378e-05	11.8317	10.5778	=	6.0066e-06	73.7157	4.04047
SR-07000001879-2		Maybridge	HTS07941	33	0	3	435.517	4.89823	4.82057		>	1.24378e-05	11.579	1.06031	=	1.29253e-06	104.905	0.421109	>	1.24378e-05	25.3604	2.95839	>	1.24378e-05	43.1011	2.56254
SR-07000002161-2		Maybridge	RJC01782	24	0	3	365.874	3.74419	3.74419		>	1.24378e-05	10.7134	1.58551	=	9.4128e-07	97.5406	2.09686	>	1.24378e-05	-4.8247	5.96575	>	1.24378e-05	39.3935	2.56092
